# Supplementary material for: Genome-Wide Analysis of the First Sequenced Mycoplasma capricolum subsp. capripneumoniae Strain M1601
Source: G3 (Bethesda). 2017 Jul 27;7(9):2899–906. doi: 10.1534/g3.117.300085 (PMC5592918; doi:10.1534/g3.117.300085)
Supplement: Supplementary file 10 [file 2899TableS8.xls]

## Sheet: Sheet1
Table S8 Insertion and deletion analysis between M1601 genome and reference strain sequence
query_ID	InDel_type	InDel_start	InDel_end	ref	ref_start	ref_end	InDel_base	strand	mut_region	ref_gene_pos	ref_pro_name	dis_from_pro
M1601	Insertion	3214	3215	NC_007633.1	3214	3214	A	+	IN	ref|NC_007633.1|:2682-3224	primase-related protein	-
M1601	Deletion	12757	12757	NC_007633.1	12757	12758	T	+	IN	ref|NC_007633.1|:c13454-12618	hypothetical protein MCAP_0015	-
M1601	Deletion	13964	13964	NC_007633.1	13965	13974	TTTTAATGT	+	IN	ref|NC_007633.1|:13687-15639	ATP-dependent metalloprotease FtsH	-
M1601	Insertion	22194	22197	NC_007633.1	21100	21100	GGC	+	IN	ref|NC_007633.1|:c22105-16712	hypothetical protein MCAP_0018	-
M1601	Insertion	23206	23207	NC_007633.1	22109	22109	A	+	Intergenic	ref|NC_007633.1|:c22105-16712	hypothetical protein MCAP_0018	4
M1601	Insertion	29785	29786	NC_007633.1	25414	25414	T	+	Intergenic	ref|NC_007633.1|:22249-25407	hypothetical protein MCAP_0019	7
M1601	Insertion	29867	29868	NC_007633.1	25525	25525	T	+	Intergenic	ref|NC_007633.1|:25583-26449	chaperonin HSP33	58
M1601	Deletion	32544	32544	NC_007633.1	28202	28203	T	+	Intergenic	ref|NC_007633.1|:c28185-27586	azoreductase	17
M1601	Deletion	32647	32647	NC_007633.1	28306	28307	G	+	Intergenic	ref|NC_007633.1|:28374-28580	cold shock protein	68
M1601	Deletion	34469	34469	NC_007633.1	30129	30132	TAT	+	Intergenic	ref|NC_007633.1|:29671-29898	30S ribosomal protein S18	231
M1601	Deletion	37626	37626	NC_007633.1	33391	33394	TTA	+	IN	ref|NC_007633.1|:32257-33810	PTS system, mannitol-specific IIBC component, putative	-
M1601	Deletion	37749	37749	NC_007633.1	33517	33518	A	+	IN	ref|NC_007633.1|:32257-33810	PTS system, mannitol-specific IIBC component, putative	-
M1601	Insertion	39023	39024	NC_007633.1	34791	34791	T	+	IN	ref|NC_007633.1|:34568-34813	PTS system, mannitol-specific IIA component, putative	-
M1601	Deletion	40352	40352	NC_007633.1	36120	36121	A	+	IN	ref|NC_007633.1|:35825-36829	mannitol-1-phosphate 5-dehydrogenase, putative	-
M1601	Deletion	41041	41041	NC_007633.1	36810	36811	A	+	IN	ref|NC_007633.1|:35825-36829	mannitol-1-phosphate 5-dehydrogenase, putative	-
M1601	Insertion	53051	53054	NC_007633.1	48815	48815	TTA	+	Intergenic	ref|NC_007633.1|:c51204-48817	DNA gyrase, A subunit	2
M1601	Deletion	52990	52990	NC_007633.1	48754	48755	T	+	Intergenic	ref|NC_007633.1|:47772-48749	ABC transporter, permease protein	5
M1601	Deletion	57801	57801	NC_007633.1	53563	53565	GA	+	Intergenic	ref|NC_007633.1|:c55241-53640	putative lipoprotein	76
M1601	Deletion	58977	58977	NC_007633.1	54740	54741	T	+	IN	ref|NC_007633.1|:c55241-53640	putative lipoprotein	-
M1601	Insertion	60716	60717	NC_007633.1	56477	56477	A	+	IN	ref|NC_007633.1|:c56888-56166	hypothetical protein MCAP_0044	-
M1601	Deletion	59786	59786	NC_007633.1	55543	55545	AT	+	IN	ref|NC_007633.1|:c56182-55409	hypothetical protein MCAP_0043	-
M1601	Deletion	60115	60115	NC_007633.1	55874	55875	A	+	IN	ref|NC_007633.1|:c56182-55409	hypothetical protein MCAP_0043	-
M1601	Deletion	60651	60651	NC_007633.1	56411	56412	T	+	IN	ref|NC_007633.1|:c56888-56166	hypothetical protein MCAP_0044	-
M1601	Insertion	61288	61289	NC_007633.1	57050	57050	T	+	IN	ref|NC_007633.1|:c59832-56998	preprotein translocase subunit SecA	-
M1601	Insertion	64109	64110	NC_007633.1	59870	59870	A	+	Intergenic	ref|NC_007633.1|:c59832-56998	preprotein translocase subunit SecA	38
M1601	Deletion	60924	60924	NC_007633.1	56685	56687	AT	+	IN	ref|NC_007633.1|:c56888-56166	hypothetical protein MCAP_0044	-
M1601	Insertion	84232	84233	NC_007633.1	68786	68786	T	+	IN	ref|NC_007633.1|:c69481-68672	hemolysin A	-
M1601	Insertion	89989	89991	NC_007633.1	74543	74543	AA	+	Intergenic	ref|NC_007633.1|:74775-76349	glycosyl transferase, group 2 family protein	232
M1601	Insertion	90077	90079	NC_007633.1	74629	74629	TG	+	Intergenic	ref|NC_007633.1|:74775-76349	glycosyl transferase, group 2 family protein	146
M1601	Insertion	94125	94126	NC_007633.1	78675	78675	G	+	Intergenic	ref|NC_007633.1|:78769-79266	50S ribosomal protein L10	94
M1601	Insertion	94192	94200	NC_007633.1	78741	78741	TATTTTTA	+	Intergenic	ref|NC_007633.1|:78769-79266	50S ribosomal protein L10	28
M1601	Deletion	94770	94770	NC_007633.1	79312	79321	ATATAAAGG	+	Intergenic	ref|NC_007633.1|:79342-79710	50S ribosomal protein L7/L12	22
M1601	Deletion	104153	104153	NC_007633.1	88704	88706	AA	+	Intergenic	ref|NC_007633.1|:84918-88685	DNA-directed RNA polymerase beta' subunit	19
M1601	Deletion	106430	106430	NC_007633.1	90985	90987	GT	+	IN	ref|NC_007633.1|:c91276-90971	hypothetical protein MCAP_0073	-
M1601	Deletion	108550	108550	NC_007633.1	93107	93108	A	+	Intergenic	ref|NC_007633.1|:93125-93748	uracil phosphoribosyltransferase	18
M1601	Deletion	109222	109222	NC_007633.1	93780	93781	T	+	Intergenic	ref|NC_007633.1|:93125-93748	uracil phosphoribosyltransferase	32
M1601	Insertion	116262	116263	NC_007633.1	100820	100820	A	+	Intergenic	ref|NC_007633.1|:c102051-100840	hypothetical protein MCAP_0086	20
M1601	Insertion	121319	121322	NC_007633.1	105824	105824	TAA	+	Intergenic	ref|NC_007633.1|:c105813-105679	hypothetical protein MCAP_0088	11
M1601	Deletion	121945	121945	NC_007633.1	106448	106449	T	+	IN	ref|NC_007633.1|:105998-107209	arginine deiminase	-
M1601	Insertion	124969	124970	NC_007633.1	109484	109484	A	+	IN	ref|NC_007633.1|:108285-109754	transporter, putative	-
M1601	Insertion	125953	125954	NC_007633.1	110482	110482	T	+	Intergenic	ref|NC_007633.1|:108285-109754	transporter, putative	728
M1601	Deletion	125236	125236	NC_007633.1	109751	109760	ATAATAAAA	+	PartIN	ref|NC_007633.1|:108285-109754	transporter, putative	-
M1601	Deletion	125709	125709	NC_007633.1	110233	110236	GTC	+	Intergenic	ref|NC_007633.1|:108285-109754	transporter, putative	479
M1601	Deletion	125869	125869	NC_007633.1	110396	110399	CAC	+	Intergenic	ref|NC_007633.1|:108285-109754	transporter, putative	642
M1601	Insertion	130528	130529	NC_007633.1	115058	115058	A	+	Intergenic	ref|NC_007633.1|:c115629-115141	hypothetical protein MCAP_0095	83
M1601	Insertion	130629	130630	NC_007633.1	115158	115158	A	+	IN	ref|NC_007633.1|:c115629-115141	hypothetical protein MCAP_0095	-
M1601	Deletion	128620	128620	NC_007633.1	113148	113151	GTT	+	IN	ref|NC_007633.1|:c114721-112508	PTS system, glucose-specific IIABC component	-
M1601	Deletion	137894	137894	NC_007633.1	122423	122424	A	+	IN	ref|NC_007633.1|:120262-122424	ribonucleotide-diphosphate reductase subunit alpha	-
M1601	Insertion	139330	139331	NC_007633.1	123859	123859	T	+	Intergenic	ref|NC_007633.1|:122709-123743	phosphoribosylpyrophosphate synthase	116
M1601	Insertion	139514	139515	NC_007633.1	124042	124042	A	+	Intergenic	ref|NC_007633.1|:124048-124608	peptidyl-tRNA hydrolase	6
M1601	Insertion	142056	142057	NC_007633.1	126571	126571	A	+	Intergenic	ref|NC_007633.1|:126601-127863	hypothetical protein MCAP_0108	30
M1601	Insertion	147447	147453	NC_007633.1	131961	131961	TAAACA	+	IN	ref|NC_007633.1|:131539-132183	transcription antitermination protein NusG	-
M1601	Deletion	147716	147716	NC_007633.1	132225	132226	T	+	Intergenic	ref|NC_007633.1|:131539-132183	transcription antitermination protein NusG	42
M1601	Insertion	163117	163118	NC_007633.1	147627	147627	A	+	IN	ref|NC_007633.1|:146872-147651	membrane protein	-
M1601	Deletion	161868	161868	NC_007633.1	146378	146379	T	+	Intergenic	ref|NC_007633.1|:c146817-146389	hypothetical protein MCAP_0121	11
M1601	Deletion	163758	163758	NC_007633.1	148268	148269	C	+	IN	ref|NC_007633.1|:147705-149243	ABC transporter, ATP-binding protein	-
M1601	Insertion	164680	164681	NC_007633.1	149189	149189	T	+	IN	ref|NC_007633.1|:147705-149243	ABC transporter, ATP-binding protein	-
M1601	Deletion	164733	164733	NC_007633.1	149242	149243	A	+	IN	ref|NC_007633.1|:147705-149243	ABC transporter, ATP-binding protein	-
M1601	Deletion	165653	165653	NC_007633.1	150164	150165	T	+	Intergenic	ref|NC_007633.1|:c150072-149275	TatD family hydrolase	92
M1601	Insertion	167107	167108	NC_007633.1	151619	151619	A	+	Intergenic	ref|NC_007633.1|:151701-153290	hypothetical protein MCAP_0126	82
M1601	Deletion	166490	166490	NC_007633.1	151002	151003	T	+	IN	ref|NC_007633.1|:150259-151485	threonine dehydratase	-
M1601	Insertion	169829	169830	NC_007633.1	154340	154340	G	+	Intergenic	ref|NC_007633.1|:154353-155120	glucosamine-6-phosphate deaminase	13
M1601	Insertion	174494	174495	NC_007633.1	159004	159004	T	+	Intergenic	ref|NC_007633.1|:156937-158388	glutamyl-tRNA synthetase	616
M1601	Insertion	177299	177300	NC_007633.1	161809	161809	A	+	Intergenic	ref|NC_007633.1|:160160-161758	CTP synthetase	51
M1601	Deletion	175051	175051	NC_007633.1	159561	159562	A	+	Intergenic	ref|NC_007633.1|:159630-160067	DNA-directed RNA polymerase, delta subunit, putative	69
M1601	Deletion	178693	178693	NC_007633.1	163390	163392	AA	+	IN	ref|NC_007633.1|:163048-164022	hypothetical protein MCAP_0135	-
M1601	Insertion	182093	182097	NC_007633.1	166796	166796	GTAG	+	Intergenic	ref|NC_007633.1|:c166778-165285	hypothetical protein MCAP_0137	18
M1601	Deletion	180363	180363	NC_007633.1	165061	165065	TAAT	+	IN	ref|NC_007633.1|:164174-165067	fructose-1,6-bisphosphate aldolase, class II	-
M1601	Deletion	180443	180443	NC_007633.1	165145	165146	T	+	Intergenic	ref|NC_007633.1|:164174-165067	fructose-1,6-bisphosphate aldolase, class II	78
M1601	Deletion	180514	180514	NC_007633.1	165217	165218	T	+	Intergenic	ref|NC_007633.1|:c166778-165285	hypothetical protein MCAP_0137	68
M1601	Insertion	183050	183052	NC_007633.1	167749	167749	AA	+	IN	ref|NC_007633.1|:166983-168434	hypothetical protein MCAP_0138	-
M1601	Deletion	184542	184542	NC_007633.1	169240	169241	A	+	Intergenic	ref|NC_007633.1|:168519-169235	glycerophosphoryl diester phosphodiesterase family protein	5
M1601	Deletion	190431	190431	NC_007633.1	175130	175131	A	+	IN	ref|NC_007633.1|:174332-175144	HemK family modification methylase	-
M1601	Insertion	195850	195851	NC_007633.1	180553	180553	T	+	Intergenic	ref|NC_007633.1|:179023-180552	cardiolipin synthetase, putative	1
M1601	Insertion	196401	196404	NC_007633.1	181103	181103	AAT	+	Intergenic	ref|NC_007633.1|:180676-181095	30S ribosomal protein S12	8
M1601	Deletion	193576	193576	NC_007633.1	178277	178280	TTT	+	Intergenic	ref|NC_007633.1|:178316-179023	hypothetical protein MCAP_0149	37
M1601	Insertion	200542	200543	NC_007633.1	185241	185241	T	+	IN	ref|NC_007633.1|:185190-187031	PTS system, IIBC component, putative	-
M1601	Insertion	210523	210525	NC_007633.1	195095	195095	AT	+	Intergenic	ref|NC_007633.1|:c195080-192390	alanyl-tRNA synthetase	15
M1601	Deletion	211127	211127	NC_007633.1	195698	195699	T	+	Intergenic	ref|NC_007633.1|:c195643-195149	hypothetical protein MCAP_0160	55
M1601	Deletion	211172	211172	NC_007633.1	195744	195745	A	+	Intergenic	ref|NC_007633.1|:c195643-195149	hypothetical protein MCAP_0160	101
M1601	Deletion	220286	220286	NC_007633.1	204878	204879	T	+	Intergenic	ref|NC_007633.1|:201742-204849	oligopeptide ABC transporter, oligopeptide-binding protein, putative	29
M1601	Insertion	238518	238519	NC_007633.1	229074	229074	A	+	IN	ref|NC_007633.1|:228765-229850	multiple sugar ABC transporter, ATP-binding protein	-
M1601	Insertion	239379	239380	NC_007633.1	229929	229929	G	+	Intergenic	ref|NC_007633.1|:229949-232246	maltose phosphorylase	20
M1601	Deletion	221299	221299	NC_007633.1	228343	228344	T	+	Intergenic	ref|NC_007633.1|:228765-229850	multiple sugar ABC transporter, ATP-binding protein	422
M1601	Deletion	239028	239028	NC_007633.1	229584	229585	G	+	IN	ref|NC_007633.1|:228765-229850	multiple sugar ABC transporter, ATP-binding protein	-
M1601	Insertion	243638	243639	NC_007633.1	234187	234187	C	+	IN	ref|NC_007633.1|:233874-234593	GntR family transcriptional regulator	-
M1601	Deletion	251045	251045	NC_007633.1	241598	241599	T	+	Intergenic	ref|NC_007633.1|:240747-241424	chromate transporter	174
M1601	Insertion	253154	253155	NC_007633.1	683758	683758	T	-	Intergenic	ref|NC_007633.1|:683782-685014	hypothetical protein MCAP_0571	24
M1601	Insertion	252549	252550	NC_007633.1	684362	684362	A	-	IN	ref|NC_007633.1|:683782-685014	hypothetical protein MCAP_0571	-
M1601	Insertion	251587	251588	NC_007633.1	685321	685321	A	-	Intergenic	ref|NC_007633.1|:c685865-685488	hypothetical protein MCAP_0572	167
M1601	Deletion	254203	254203	NC_007633.1	682708	682709	T	-	Intergenic	ref|NC_007633.1|:682755-683672	hypothetical protein MCAP_0570	47
M1601	Deletion	252220	252220	NC_007633.1	684690	684691	A	-	IN	ref|NC_007633.1|:683782-685014	hypothetical protein MCAP_0571	-
M1601	Insertion	254978	254979	NC_007633.1	681934	681934	A	-	IN	ref|NC_007633.1|:681011-681991	hypothetical protein MCAP_0568	-
M1601	Deletion	257421	257421	NC_007633.1	679498	679499	G	-	IN	ref|NC_007633.1|:676937-680959	hypothetical protein MCAP_0567	-
M1601	Deletion	255143	255143	NC_007633.1	681768	681769	T	-	IN	ref|NC_007633.1|:681011-681991	hypothetical protein MCAP_0568	-
M1601	Deletion	258673	258673	NC_007633.1	678245	678246	G	-	IN	ref|NC_007633.1|:676937-680959	hypothetical protein MCAP_0567	-
M1601	Deletion	262428	262428	NC_007633.1	674448	674450	AG	-	IN	ref|NC_007633.1|:673465-676302	hypothetical protein MCAP_0565	-
M1601	Deletion	260599	260599	NC_007633.1	676279	676280	C	-	IN	ref|NC_007633.1|:673465-676302	hypothetical protein MCAP_0565	-
M1601	Deletion	260481	260481	NC_007633.1	676398	676399	A	-	IN	ref|NC_007633.1|:676321-676944	hypothetical protein MCAP_0566	-
M1601	Deletion	260402	260402	NC_007633.1	676478	676479	A	-	IN	ref|NC_007633.1|:676321-676944	hypothetical protein MCAP_0566	-
M1601	Deletion	263388	263388	NC_007633.1	673485	673487	AA	-	IN	ref|NC_007633.1|:673465-676302	hypothetical protein MCAP_0565	-
M1601	Insertion	267239	267240	NC_007633.1	669588	669588	T	-	Intergenic	ref|NC_007633.1|:668143-669558	hypothetical protein MCAP_0560	30
M1601	Deletion	267760	267760	NC_007633.1	669066	669067	A	-	IN	ref|NC_007633.1|:668143-669558	hypothetical protein MCAP_0560	-
M1601	Insertion	269302	269303	NC_007633.1	242803	242803	T	+	Intergenic	ref|NC_007633.1|:c246038-242913	spermidine/putrescine ABC transporter, permease protein and spermidine/putrescine-binding protein	110
M1601	Deletion	269409	269409	NC_007633.1	242906	242907	T	+	Intergenic	ref|NC_007633.1|:c246038-242913	spermidine/putrescine ABC transporter, permease protein and spermidine/putrescine-binding protein	7
M1601	Insertion	274756	274757	NC_007633.1	248262	248262	T	+	Intergenic	ref|NC_007633.1|:c248791-248432	50S ribosomal protein L20	170
M1601	Insertion	274802	274803	NC_007633.1	248307	248307	T	+	Intergenic	ref|NC_007633.1|:c248791-248432	50S ribosomal protein L20	125
M1601	Deletion	278462	278462	NC_007633.1	251967	251969	AA	+	IN	ref|NC_007633.1|:251853-253139	rRNA methyltransferase RsmB (sun protein), putative	-
M1601	Insertion	283432	283433	NC_007633.1	255122	255122	T	+	Intergenic	ref|NC_007633.1|:255250-256059	putative lipoprotein	128
M1601	Insertion	290984	290985	NC_007633.1	262559	262559	T	+	IN	ref|NC_007633.1|:c262622-261105	glycerol kinase	-
M1601	Deletion	292265	292265	NC_007633.1	263840	263842	AA	+	Intergenic	ref|NC_007633.1|:c263802-262639	glycerol-3-phosphate dehydrogenase, putative	38
M1601	Insertion	294718	294719	NC_007633.1	266294	266294	C	+	IN	ref|NC_007633.1|:265192-266628	pyruvate kinase	-
M1601	Insertion	297447	297448	NC_007633.1	269023	269023	G	+	Intergenic	ref|NC_007633.1|:266899-268818	threonyl-tRNA synthetase	205
M1601	Deletion	295303	295303	NC_007633.1	266879	266880	T	+	Intergenic	ref|NC_007633.1|:266899-268818	threonyl-tRNA synthetase	20
M1601	Deletion	297679	297679	NC_007633.1	269255	269256	T	+	Intergenic	ref|NC_007633.1|:269448-270812	NADH oxidase	193
M1601	Insertion	303750	303751	NC_007633.1	275326	275326	T	+	Intergenic	ref|NC_007633.1|:275328-277217	dihydrolipoamide dehydrogenase	2
M1601	Deletion	308986	308986	NC_007633.1	280562	280563	A	+	IN	ref|NC_007633.1|:279470-281437	putative lipoprotein	-
M1601	Deletion	312772	312772	NC_007633.1	284352	284353	A	+	Intergenic	ref|NC_007633.1|:283765-284229	PTS system, glucose-specific IIA component	123
M1601	Deletion	318107	318107	NC_007633.1	289684	289685	T	+	Intergenic	ref|NC_007633.1|:288478-289665	thiamine biosynthesis protein ThiI	19
M1601	Deletion	318749	318749	NC_007633.1	290327	290328	T	+	IN	ref|NC_007633.1|:289797-291767	hypothetical protein MCAP_0240	-
M1601	Insertion	321319	321320	NC_007633.1	292900	292900	A	+	IN	ref|NC_007633.1|:291884-293554	hypothetical protein MCAP_0241	-
M1601	Deletion	320225	320225	NC_007633.1	291804	291806	TT	+	Intergenic	ref|NC_007633.1|:289797-291767	hypothetical protein MCAP_0240	37
M1601	Deletion	320343	320343	NC_007633.1	291924	291925	A	+	IN	ref|NC_007633.1|:291884-293554	hypothetical protein MCAP_0241	-
M1601	Insertion	321900	321901	NC_007633.1	293481	293481	A	+	IN	ref|NC_007633.1|:291884-293554	hypothetical protein MCAP_0241	-
M1601	Deletion	321826	321826	NC_007633.1	293407	293408	G	+	IN	ref|NC_007633.1|:291884-293554	hypothetical protein MCAP_0241	-
M1601	Deletion	323054	323054	NC_007633.1	294635	294636	A	+	IN	ref|NC_007633.1|:293564-295852	putative lipoprotein	-
M1601	Deletion	323126	323126	NC_007633.1	294708	294709	A	+	IN	ref|NC_007633.1|:293564-295852	putative lipoprotein	-
M1601	Deletion	323606	323606	NC_007633.1	295189	295190	C	+	IN	ref|NC_007633.1|:293564-295852	putative lipoprotein	-
M1601	Insertion	326809	326810	NC_007633.1	297650	297650	T	+	IN	ref|NC_007633.1|:296087-298150	regulatory protein PfoR	-
M1601	Insertion	334189	334190	NC_007633.1	305028	305028	T	+	Intergenic	ref|NC_007633.1|:c305016-304294	short chain dehydrogenase/reductase family oxidoreductase	12
M1601	Insertion	338631	338636	NC_007633.1	309469	309469	AAAAA	+	Intergenic	ref|NC_007633.1|:c312026-310275	hypothetical protein MCAP_0255	806
M1601	Insertion	341599	341600	NC_007633.1	312432	312432	A	+	IN	ref|NC_007633.1|:c312864-312145	short chain dehydrogenase/reductase family oxidoreductase	-
M1601	Insertion	349828	349829	NC_007633.1	320663	320663	A	+	IN	ref|NC_007633.1|:c322023-320611	hypothetical protein MCAP_0265	-
M1601	Deletion	349244	349244	NC_007633.1	320078	320079	T	+	IN;IN	ref|NC_007633.1|:c320085-319822;ref|NC_007633.1|:c320581-320054	hypothetical protein MCAP_0263;hypothetical protein MCAP_0264	-
M1601	Deletion	349780	349780	NC_007633.1	320615	320616	G	+	IN	ref|NC_007633.1|:c322023-320611	hypothetical protein MCAP_0265	-
M1601	Deletion	350610	350610	NC_007633.1	321445	321446	A	+	IN	ref|NC_007633.1|:c322023-320611	hypothetical protein MCAP_0265	-
M1601	Insertion	399423	399424	NC_007633.1	380084	380084	A	+	Intergenic	ref|NC_007633.1|:378592-379707	IS3 family transposase	377
M1601	Insertion	409161	409162	NC_007633.1	389820	389820	A	+	Intergenic	ref|NC_007633.1|:c389777-388533	histidyl-tRNA synthetase	43
M1601	Deletion	409779	409779	NC_007633.1	390424	390425	A	+	IN	ref|NC_007633.1|:390352-391230	tRNA pseudouridine synthase B, putative	-
M1601	Deletion	410443	410443	NC_007633.1	391089	391090	A	+	IN	ref|NC_007633.1|:390352-391230	tRNA pseudouridine synthase B, putative	-
M1601	Insertion	411132	411134	NC_007633.1	391778	391778	TT	+	Intergenic	ref|NC_007633.1|:c393832-391784	hypothetical protein MCAP_0328	6
M1601	Deletion	415115	415115	NC_007633.1	395757	395758	T	+	Intergenic	ref|NC_007633.1|:c395682-393844	putative lipoprotein	75
M1601	Deletion	415681	415681	NC_007633.1	396324	396325	T	+	Intergenic	ref|NC_007633.1|:396385-397035	hypothetical protein MCAP_0332	61
M1601	Deletion	428650	428650	NC_007633.1	409294	409295	T	+	Intergenic	ref|NC_007633.1|:409342-410352	tryptophanyl-tRNA synthetase	48
M1601	Insertion	430665	430666	NC_007633.1	411309	411309	C	+	Intergenic	ref|NC_007633.1|:c411272-410382	hypothetical protein MCAP_0343	37
M1601	Insertion	437593	437594	NC_007633.1	411971	411971	A	+	IN	ref|NC_007633.1|:411606-412175	Fic family protein	-
M1601	Deletion	465237	465237	NC_007633.1	442716	442717	T	+	IN	ref|NC_007633.1|:c443936-441432	hypothetical protein MCAP_0360	-
M1601	Insertion	471996	471998	NC_007633.1	449489	449489	AA	+	Intergenic	ref|NC_007633.1|:c449406-446899	hypothetical protein MCAP_0362	83
M1601	Insertion	472071	472072	NC_007633.1	449562	449562	A	+	Intergenic	ref|NC_007633.1|:449586-450185	RdgB/HAM1 family non-canonical purine NTP pyrophosphatase	24
M1601	Insertion	474156	474157	NC_007633.1	451646	451646	A	+	Intergenic	ref|NC_007633.1|:450744-451610	HAD superfamily hydrolase	36
M1601	Insertion	474183	474184	NC_007633.1	451672	451672	C	+	Intergenic	ref|NC_007633.1|:450744-451610	HAD superfamily hydrolase	62
M1601	Insertion	486855	486856	NC_007633.1	464343	464343	A	+	Intergenic	ref|NC_007633.1|:462557-464221	arginyl-tRNA synthetase	122
M1601	Deletion	501156	501156	NC_007633.1	478643	478644	T	+	Intergenic	ref|NC_007633.1|:478458-478637	50S ribosomal protein L32	6
M1601	Insertion	503866	503867	NC_007633.1	481355	481355	A	+	Intergenic	ref|NC_007633.1|:481359-482498	cell division protein FtsZ	4
M1601	Deletion	502902	502902	NC_007633.1	480390	480391	A	+	IN	ref|NC_007633.1|:480087-481244	hypothetical protein MCAP_0389	-
M1601	Deletion	503336	503336	NC_007633.1	480825	480826	A	+	IN	ref|NC_007633.1|:480087-481244	hypothetical protein MCAP_0389	-
M1601	Insertion	506491	506493	NC_007633.1	483979	483979	AT	+	Intergenic	ref|NC_007633.1|:482987-483976	hypothetical protein MCAP_0392	3
M1601	Deletion	506538	506538	NC_007633.1	484025	484026	T	+	Intergenic	ref|NC_007633.1|:482987-483976	hypothetical protein MCAP_0392	49
M1601	Deletion	506818	506818	NC_007633.1	484263	484264	A	+	Intergenic	ref|NC_007633.1|:482987-483976	hypothetical protein MCAP_0392	287
M1601	Insertion	514170	514171	NC_007633.1	491639	491639	A	+	IN	ref|NC_007633.1|:490673-491827	hypothetical protein MCAP_0398	-
M1601	Deletion	514425	514425	NC_007633.1	491894	491895	A	+	Intergenic	ref|NC_007633.1|:491908-493293	hypothetical protein MCAP_0399	14
M1601	Insertion	516327	516330	NC_007633.1	493810	493810	GAG	+	IN	ref|NC_007633.1|:493687-494838	hypothetical protein MCAP_0401	-
M1601	Insertion	517366	517367	NC_007633.1	494846	494846	T	+	Intergenic	ref|NC_007633.1|:493687-494838	hypothetical protein MCAP_0401	8
M1601	Insertion	519723	519725	NC_007633.1	497202	497202	AA	+	Intergenic	ref|NC_007633.1|:c498314-497250	putative lipoprotein	48
M1601	Insertion	521865	521868	NC_007633.1	499357	499357	ATA	+	IN	ref|NC_007633.1|:498691-499581	hypothetical protein MCAP_0410	-
M1601	Deletion	521150	521150	NC_007633.1	498642	498643	T	+	Intergenic	ref|NC_007633.1|:498691-499581	hypothetical protein MCAP_0410	49
M1601	Deletion	522077	522077	NC_007633.1	499567	499568	A	+	IN	ref|NC_007633.1|:498691-499581	hypothetical protein MCAP_0410	-
M1601	Insertion	523747	523749	NC_007633.1	501239	501239	AT	+	Intergenic	ref|NC_007633.1|:501245-502132	N-acetylneuraminate lyase	6
M1601	Insertion	525904	525905	NC_007633.1	503395	503395	A	+	IN	ref|NC_007633.1|:502136-503848	sodium/solute symporter family protein	-
M1601	Deletion	523595	523595	NC_007633.1	501086	501087	T	+	Intergenic	ref|NC_007633.1|:500770-501051	50S ribosomal protein L27	35
M1601	Deletion	523719	523719	NC_007633.1	501211	501212	T	+	Intergenic	ref|NC_007633.1|:501245-502132	N-acetylneuraminate lyase	34
M1601	Deletion	525508	525508	NC_007633.1	502999	503000	A	+	IN	ref|NC_007633.1|:502136-503848	sodium/solute symporter family protein	-
M1601	Insertion	531963	531968	NC_007633.1	509454	509454	AAAAG	+	IN	ref|NC_007633.1|:508728-509954	ImpB/MucB/SamB family protein	-
M1601	Deletion	531275	531275	NC_007633.1	508766	508767	T	+	IN	ref|NC_007633.1|:508728-509954	ImpB/MucB/SamB family protein	-
M1601	Insertion	537289	537290	NC_007633.1	514790	514790	A	+	Intergenic	ref|NC_007633.1|:c514296-512935	dihydrolipoamide dehydrogenase	494
M1601	Deletion	535390	535390	NC_007633.1	512891	512892	T	+	Intergenic	ref|NC_007633.1|:512075-512890	hypothetical protein MCAP_0426	1
M1601	Deletion	538775	538775	NC_007633.1	516276	516284	AGTAATTA	+	Intergenic	ref|NC_007633.1|:c516186-516022	30S ribosomal protein S21	90
M1601	Deletion	547197	547197	NC_007633.1	525220	525221	A	+	Intergenic	ref|NC_007633.1|:525231-526184	lactate dehydrogenase	11
M1601	Insertion	551592	551593	NC_007633.1	532871	532871	A	+	IN	ref|NC_007633.1|:532528-532872	glycine cleavage system H protein, putative	-
M1601	Deletion	557018	557018	NC_007633.1	538168	538169	A	+	Intergenic	ref|NC_007633.1|:c538987-538184	glycerol ABC transporter, permease	16
M1601	Insertion	561375	561376	NC_007633.1	542525	542525	A	+	IN	ref|NC_007633.1|:c543374-541179	RecD/TraA family helicase	-
M1601	Insertion	562323	562324	NC_007633.1	543473	543473	A	+	Intergenic	ref|NC_007633.1|:c546184-543485	DNA topoisomerase IV, A subunit	12
M1601	Deletion	561614	561614	NC_007633.1	542764	542765	A	+	IN	ref|NC_007633.1|:c543374-541179	RecD/TraA family helicase	-
M1601	Insertion	567291	567292	NC_007633.1	548440	548440	A	+	IN	ref|NC_007633.1|:548347-549924	PTS system, mannitol-specific IIBC component	-
M1601	Deletion	567581	567581	NC_007633.1	548730	548731	T	+	IN	ref|NC_007633.1|:548347-549924	PTS system, mannitol-specific IIBC component	-
M1601	Insertion	570129	570130	NC_007633.1	551280	551280	G	+	Intergenic	ref|NC_007633.1|:550367-551266	6-phosphogluconate dehydrogenase-like protein	14
M1601	Deletion	569111	569111	NC_007633.1	550259	550263	AGCA	+	IN	ref|NC_007633.1|:549927-550367	PTS system, mannitol-specific IIA component	-
M1601	Deletion	573063	573063	NC_007633.1	554215	554217	TA	+	Intergenic	ref|NC_007633.1|:c554677-554231	hypothetical protein MCAP_0464	15
M1601	Insertion	576771	576772	NC_007633.1	557906	557906	T	+	IN	ref|NC_007633.1|:c558102-556207	endopeptidase O	-
M1601	Deletion	576829	576829	NC_007633.1	557964	557965	T	+	IN	ref|NC_007633.1|:c558102-556207	endopeptidase O	-
M1601	Deletion	598226	598226	NC_007633.1	579494	579495	A	+	Intergenic	ref|NC_007633.1|:c579492-578281	phosphate ABC transporter, phosphate-binding protein, putative	2
M1601	Insertion	603123	603124	NC_007633.1	584391	584391	T	+	Intergenic	ref|NC_007633.1|:583631-584329	ribonuclease III	62
M1601	Deletion	604211	604211	NC_007633.1	585479	585480	A	+	Intergenic	ref|NC_007633.1|:585624-588590	structural maintenance of chromosomes (SMC) superfamily protein	145
M1601	Insertion	626851	626857	NC_007633.1	608263	608263	AATAAT	+	IN	ref|NC_007633.1|:c609007-607118	peptidase C39 family protein	-
M1601	Insertion	634287	634296	NC_007633.1	615694	615694	AATAATAAT	+	Intergenic	ref|NC_007633.1|:c614857-609596	hypothetical protein MCAP_0511	837
M1601	Insertion	637838	637839	NC_007633.1	619237	619237	A	+	IN	ref|NC_007633.1|:617508-619751	putative lipoprotein	-
M1601	Deletion	637545	637545	NC_007633.1	618944	618945	A	+	IN	ref|NC_007633.1|:617508-619751	putative lipoprotein	-
M1601	Deletion	638351	638351	NC_007633.1	619750	619752	AA	+	IN	ref|NC_007633.1|:617508-619751	putative lipoprotein	-
M1601	Insertion	653222	653225	NC_007633.1	634621	634621	TCT	+	Intergenic	ref|NC_007633.1|:c635542-634769	putative lipoprotein	148
M1601	Insertion	653555	653556	NC_007633.1	634951	634951	T	+	IN	ref|NC_007633.1|:c635542-634769	putative lipoprotein	-
M1601	Insertion	655085	655086	NC_007633.1	636468	636468	A	+	Intergenic	ref|NC_007633.1|:c636367-635564	putative lipoprotein	101
M1601	Insertion	655112	655113	NC_007633.1	636494	636494	A	+	Intergenic	ref|NC_007633.1|:c637225-636581	hypothetical protein MCAP_0527	87
M1601	Insertion	656181	656182	NC_007633.1	637563	637563	A	+	IN	ref|NC_007633.1|:c637885-637250	MTA/SAH nucleosidase	-
M1601	Deletion	656016	656016	NC_007633.1	637398	637399	A	+	IN	ref|NC_007633.1|:c637885-637250	MTA/SAH nucleosidase	-
M1601	Deletion	657921	657921	NC_007633.1	639303	639304	T	+	IN	ref|NC_007633.1|:c640053-639292	NH3-dependent NAD+ synthetase	-
M1601	Insertion	660171	660174	NC_007633.1	641553	641553	TTG	+	IN	ref|NC_007633.1|:c641711-641403	hypothetical protein MCAP_0533	-
M1601	Deletion	660275	660275	NC_007633.1	641655	641656	A	+	IN	ref|NC_007633.1|:c641711-641403	hypothetical protein MCAP_0533	-
M1601	Insertion	667275	667276	NC_007633.1	648656	648656	T	+	Intergenic	ref|NC_007633.1|:648710-649948	YeeE/YedE family protein, putative	54
M1601	Insertion	667382	667386	NC_007633.1	648762	648762	AGTG	+	IN	ref|NC_007633.1|:648710-649948	YeeE/YedE family protein, putative	-
M1601	Deletion	667213	667213	NC_007633.1	648594	648595	T	+	Intergenic	ref|NC_007633.1|:c648548-648243	single-strand binding protein family	46
M1601	Deletion	668747	668747	NC_007633.1	650130	650131	G	+	IN	ref|NC_007633.1|:649951-651747	hypothetical protein MCAP_0541	-
M1601	Insertion	669573	669574	NC_007633.1	650965	650965	A	+	IN	ref|NC_007633.1|:649951-651747	hypothetical protein MCAP_0541	-
M1601	Insertion	670374	670375	NC_007633.1	651765	651765	T	+	Intergenic	ref|NC_007633.1|:c652392-651769	ribonuclease HII, putative	4
M1601	Insertion	677497	677498	NC_007633.1	658887	658887	T	+	Intergenic	ref|NC_007633.1|:c658849-657320	phosphodiesterase	38
M1601	Deletion	677586	677586	NC_007633.1	658976	658977	A	+	Intergenic	ref|NC_007633.1|:c659987-659001	recombinase A	25
M1601	Deletion	678033	678033	NC_007633.1	659424	659425	A	+	IN	ref|NC_007633.1|:c659987-659001	recombinase A	-
M1601	Deletion	685260	685260	NC_007633.1	691036	691037	A	+	Intergenic	ref|NC_007633.1|:c691943-691056	hypothetical protein MCAP_0580	20
M1601	Deletion	686178	686178	NC_007633.1	691955	691956	T	+	Intergenic	ref|NC_007633.1|:c691943-691056	hypothetical protein MCAP_0580	12
M1601	Deletion	687652	687652	NC_007633.1	693430	693431	T	+	IN	ref|NC_007633.1|:c693453-692752	hypothetical protein MCAP_0582	-
M1601	Deletion	687723	687723	NC_007633.1	693502	693503	T	+	Intergenic	ref|NC_007633.1|:c695775-693511	putative lipoprotein	9
M1601	Deletion	689959	689959	NC_007633.1	696028	696029	T	+	Intergenic	ref|NC_007633.1|:c695942-695820	putative lipoprotein	86
M1601	Deletion	691468	691468	NC_007633.1	697652	697653	T	+	IN	ref|NC_007633.1|:c698397-696604	ABC transporter permease	-
M1601	Insertion	693562	693564	NC_007633.1	699769	699769	TT	+	IN	ref|NC_007633.1|:c700279-698444	ABC transporter, ATP-binding protein, putative	-
M1601	Insertion	694272	694273	NC_007633.1	700482	700482	A	+	Intergenic	ref|NC_007633.1|:c700279-698444	ABC transporter, ATP-binding protein, putative	203
M1601	Insertion	694843	694844	NC_007633.1	701055	701055	T	+	Intergenic	ref|NC_007633.1|:c702133-701486	ribulose-phosphate 3-epimerase, putative	431
M1601	Deletion	694056	694056	NC_007633.1	700262	700263	A	+	IN	ref|NC_007633.1|:c700279-698444	ABC transporter, ATP-binding protein, putative	-
M1601	Deletion	694189	694189	NC_007633.1	700396	700400	AAAA	+	Intergenic	ref|NC_007633.1|:c700279-698444	ABC transporter, ATP-binding protein, putative	117
M1601	Deletion	695152	695152	NC_007633.1	701364	701365	A	+	Intergenic	ref|NC_007633.1|:c702133-701486	ribulose-phosphate 3-epimerase, putative	122
M1601	Deletion	695186	695186	NC_007633.1	701399	701400	T	+	Intergenic	ref|NC_007633.1|:c702133-701486	ribulose-phosphate 3-epimerase, putative	87
M1601	Deletion	695229	695229	NC_007633.1	701443	701444	T	+	Intergenic	ref|NC_007633.1|:c702133-701486	ribulose-phosphate 3-epimerase, putative	43
M1601	Insertion	698347	698348	NC_007633.1	704561	704561	G	+	Intergenic	ref|NC_007633.1|:c704795-704691	hypothetical protein MCAP_0592	130
M1601	Deletion	706669	706669	NC_007633.1	713295	713296	T	+	IN	ref|NC_007633.1|:c713902-713285	nucleoside kinase	-
M1601	Deletion	711967	711967	NC_007633.1	718594	718596	TT	+	Intergenic	ref|NC_007633.1|:c718476-716977	hypothetical protein MCAP_0604	118
M1601	Insertion	720208	720209	NC_007633.1	726844	726844	T	+	Intergenic	ref|NC_007633.1|:c727611-726871	hypothetical protein MCAP_0612	27
M1601	Insertion	721072	721073	NC_007633.1	727707	727707	T	+	Intergenic	ref|NC_007633.1|:c728981-727710	tRNA (uracil-5-)-methyltransferase Gid	3
M1601	Insertion	722593	722594	NC_007633.1	729230	729230	T	+	Intergenic	ref|NC_007633.1|:729282-730358	hypothetical protein MCAP_0614	52
M1601	Deletion	722496	722496	NC_007633.1	729131	729134	TTA	+	Intergenic	ref|NC_007633.1|:729282-730358	hypothetical protein MCAP_0614	149
M1601	Insertion	732132	732134	NC_007633.1	730925	730925	TT	+	Intergenic	ref|NC_007633.1|:c731777-730932	fructose/tagatose bisphosphate aldolase, class II	7
M1601	Deletion	731951	731951	NC_007633.1	730742	730745	AAC	+	Intergenic	ref|NC_007633.1|:c730739-730500	hypothetical protein MCAP_0615	3
M1601	Deletion	733084	733084	NC_007633.1	731872	731873	C	+	Intergenic	ref|NC_007633.1|:c731777-730932	fructose/tagatose bisphosphate aldolase, class II	95
M1601	Insertion	735433	735434	NC_007633.1	734221	734221	A	+	IN	ref|NC_007633.1|:732721-734607	PTS system, IIBC components, putative	-
M1601	Insertion	735710	735711	NC_007633.1	734497	734497	A	+	IN	ref|NC_007633.1|:732721-734607	PTS system, IIBC components, putative	-
M1601	Insertion	736829	736830	NC_007633.1	735614	735614	G	+	Intergenic	ref|NC_007633.1|:c737490-735640	hypothetical protein MCAP_0620	26
M1601	Deletion	738292	738292	NC_007633.1	737077	737078	A	+	IN	ref|NC_007633.1|:c737490-735640	hypothetical protein MCAP_0620	-
M1601	Deletion	738524	738524	NC_007633.1	737310	737311	T	+	IN	ref|NC_007633.1|:c737490-735640	hypothetical protein MCAP_0620	-
M1601	Insertion	747659	747660	NC_007633.1	738722	738722	A	+	Intergenic	ref|NC_007633.1|:c738590-738045	hypothetical protein MCAP_0621	132
M1601	Insertion	747801	747810	NC_007633.1	738863	738863	TAATTTATT	+	Intergenic	ref|NC_007633.1|:c738590-738045	hypothetical protein MCAP_0621	273
M1601	Insertion	748014	748016	NC_007633.1	739073	739073	TA	+	Intergenic	ref|NC_007633.1|:c738590-738045	hypothetical protein MCAP_0621	483
M1601	Insertion	748070	748071	NC_007633.1	739127	739127	A	+	Intergenic	ref|NC_007633.1|:c738590-738045	hypothetical protein MCAP_0621	537
M1601	Insertion	748184	748185	NC_007633.1	739243	739243	A	+	Intergenic	ref|NC_007633.1|:c738590-738045	hypothetical protein MCAP_0621	653
M1601	Deletion	747278	747278	NC_007633.1	738323	738324	A	+	IN	ref|NC_007633.1|:c738590-738045	hypothetical protein MCAP_0621	-
M1601	Deletion	747893	747893	NC_007633.1	738947	738948	T	+	Intergenic	ref|NC_007633.1|:c738590-738045	hypothetical protein MCAP_0621	357
M1601	Deletion	747942	747942	NC_007633.1	738997	739002	TTAAC	+	Intergenic	ref|NC_007633.1|:c738590-738045	hypothetical protein MCAP_0621	407
M1601	Deletion	748108	748108	NC_007633.1	739165	739168	AAT	+	Intergenic	ref|NC_007633.1|:c738590-738045	hypothetical protein MCAP_0621	575
M1601	Deletion	748486	748486	NC_007633.1	739547	739548	A	+	Intergenic	ref|NC_007633.1|:740123-741652	hypothetical protein MCAP_0622	576
M1601	Deletion	748614	748614	NC_007633.1	739676	739677	A	+	Intergenic	ref|NC_007633.1|:740123-741652	hypothetical protein MCAP_0622	447
M1601	Deletion	748689	748689	NC_007633.1	739752	739753	A	+	Intergenic	ref|NC_007633.1|:740123-741652	hypothetical protein MCAP_0622	371
M1601	Insertion	752730	752731	NC_007633.1	743894	743894	A	+	Intergenic	ref|NC_007633.1|:743900-744853	hypothetical protein MCAP_0624	6
M1601	Deletion	752647	752647	NC_007633.1	743811	743812	A	+	IN	ref|NC_007633.1|:741987-743822	metallo-beta-lactamase superfamily protein	-
M1601	Insertion	759314	759315	NC_007633.1	750461	750461	T	+	IN	ref|NC_007633.1|:749130-750881	hypothetical protein MCAP_0627	-
M1601	Deletion	758918	758918	NC_007633.1	750064	750065	G	+	IN	ref|NC_007633.1|:749130-750881	hypothetical protein MCAP_0627	-
M1601	Deletion	759093	759093	NC_007633.1	750240	750241	A	+	IN	ref|NC_007633.1|:749130-750881	hypothetical protein MCAP_0627	-
M1601	Insertion	775850	775851	NC_007633.1	766327	766327	T	+	IN	ref|NC_007633.1|:765267-767921	hypothetical protein MCAP_0638	-
M1601	Deletion	776791	776791	NC_007633.1	767268	767269	G	+	IN	ref|NC_007633.1|:765267-767921	hypothetical protein MCAP_0638	-
M1601	Insertion	777294	777297	NC_007633.1	767772	767772	AAC	+	IN	ref|NC_007633.1|:765267-767921	hypothetical protein MCAP_0638	-
M1601	Deletion	776986	776986	NC_007633.1	767464	767465	A	+	IN	ref|NC_007633.1|:765267-767921	hypothetical protein MCAP_0638	-
M1601	Deletion	777431	777431	NC_007633.1	767907	767908	T	+	IN	ref|NC_007633.1|:765267-767921	hypothetical protein MCAP_0638	-
M1601	Deletion	782223	782223	NC_007633.1	772704	772705	T	+	Intergenic	ref|NC_007633.1|:771834-772685	degV family protein	19
M1601	Insertion	786332	786333	NC_007633.1	776815	776815	A	+	IN	ref|NC_007633.1|:c777564-776470	agmatine deiminase	-
M1601	Deletion	784658	784658	NC_007633.1	775140	775141	A	+	Intergenic	ref|NC_007633.1|:c775115-774048	hypothetical protein MCAP_0649	25
M1601	Deletion	785039	785039	NC_007633.1	775522	775523	A	+	IN	ref|NC_007633.1|:c776351-775419	carbamate kinase	-
M1601	Insertion	789733	789734	NC_007633.1	780226	780226	A	+	Intergenic	ref|NC_007633.1|:780339-781226	ABC transporter, ATP-binding protein	113
M1601	Insertion	789770	789771	NC_007633.1	780262	780262	A	+	Intergenic	ref|NC_007633.1|:780339-781226	ABC transporter, ATP-binding protein	77
M1601	Deletion	789664	789664	NC_007633.1	780148	780158	TTTTTTTTTT	+	Intergenic	ref|NC_007633.1|:c780108-779011	putrescine carbamoyltransferase	40
M1601	Insertion	791531	791533	NC_007633.1	782022	782022	TT	+	Intergenic	ref|NC_007633.1|:c782505-782026	hypothetical protein MCAP_0657	4
M1601	Deletion	792091	792091	NC_007633.1	782581	782582	T	+	Intergenic	ref|NC_007633.1|:c784154-782589	hypothetical protein MCAP_0658	8
M1601	Deletion	796237	796237	NC_007633.1	786728	786729	A	+	Intergenic	ref|NC_007633.1|:c786635-784221	leucyl-tRNA synthetase	93
M1601	Insertion	808596	808597	NC_007633.1	799120	799120	A	+	Intergenic	ref|NC_007633.1|:c799517-799158	50S ribosomal protein L17	38
M1601	Insertion	810970	810972	NC_007633.1	801493	801493	AA	+	Intergenic	ref|NC_007633.1|:c801719-801495	translation initiation factor IF-1	2
M1601	Deletion	815404	815404	NC_007633.1	805926	805927	A	+	Intergenic	ref|NC_007633.1|:c805925-805161	30S ribosomal protein S5	1
M1601	Insertion	823768	823769	NC_007633.1	814291	814291	A	+	Intergenic	ref|NC_007633.1|:c815400-814402	dihydroxyacetone kinase subunit DhaK	111
M1601	Insertion	823789	823790	NC_007633.1	814311	814311	A	+	Intergenic	ref|NC_007633.1|:c815400-814402	dihydroxyacetone kinase subunit DhaK	91
M1601	Insertion	824109	824110	NC_007633.1	814634	814634	G	+	IN	ref|NC_007633.1|:c815400-814402	dihydroxyacetone kinase subunit DhaK	-
M1601	Insertion	824583	824584	NC_007633.1	815107	815107	T	+	IN	ref|NC_007633.1|:c815400-814402	dihydroxyacetone kinase subunit DhaK	-
M1601	Deletion	823636	823636	NC_007633.1	814159	814160	A	+	Intergenic	ref|NC_007633.1|:c814106-813798	30S ribosomal protein S10	53
M1601	Deletion	823855	823855	NC_007633.1	814377	814381	ACTA	+	Intergenic	ref|NC_007633.1|:c815400-814402	dihydroxyacetone kinase subunit DhaK	22
M1601	Deletion	825102	825102	NC_007633.1	815626	815635	TTTTTTTTT	+	Intergenic	ref|NC_007633.1|:815710-816549	hypothetical protein MCAP_0699	76
M1601	Insertion	827541	827542	NC_007633.1	818235	818235	A	+	IN	ref|NC_007633.1|:c818425-817226	putative lipoprotein	-
M1601	Insertion	827747	827753	NC_007633.1	818440	818440	TTATCT	+	Intergenic	ref|NC_007633.1|:c818425-817226	putative lipoprotein	15
M1601	Insertion	827786	827787	NC_007633.1	818473	818473	T	+	Intergenic	ref|NC_007633.1|:c818425-817226	putative lipoprotein	48
M1601	Deletion	826586	826586	NC_007633.1	817130	817131	T	+	Intergenic	ref|NC_007633.1|:c818425-817226	putative lipoprotein	96
M1601	Deletion	848999	848999	NC_007633.1	839703	839704	T	+	Intergenic	ref|NC_007633.1|:c839688-838759	peptide methionine sulfoxide reductase msrA/msrB	15
M1601	Deletion	849012	849012	NC_007633.1	839717	839718	T	+	Intergenic	ref|NC_007633.1|:c839688-838759	peptide methionine sulfoxide reductase msrA/msrB	29
M1601	Deletion	850412	850412	NC_007633.1	841118	841121	AGC	+	IN	ref|NC_007633.1|:c842017-839804	putative lipoprotein	-
M1601	Deletion	850791	850791	NC_007633.1	841500	841501	A	+	IN	ref|NC_007633.1|:c842017-839804	putative lipoprotein	-
M1601	Insertion	852085	852086	NC_007633.1	842794	842794	T	+	IN	ref|NC_007633.1|:c842931-842026	hypothetical protein MCAP_0724	-
M1601	Insertion	852244	852245	NC_007633.1	842952	842952	T	+	Intergenic	ref|NC_007633.1|:c842931-842026	hypothetical protein MCAP_0724	21
M1601	Insertion	853934	853935	NC_007633.1	844644	844644	A	+	IN	ref|NC_007633.1|:c845593-844625	hypothetical protein MCAP_0726	-
M1601	Deletion	852296	852296	NC_007633.1	843004	843005	A	+	Intergenic	ref|NC_007633.1|:c844337-843048	hypothetical protein MCAP_0725	44
M1601	Deletion	853835	853835	NC_007633.1	844544	844546	TA	+	Intergenic	ref|NC_007633.1|:c845593-844625	hypothetical protein MCAP_0726	80
M1601	Insertion	858028	858032	NC_007633.1	848741	848741	TAAA	+	IN	ref|NC_007633.1|:c849066-848167	hypothetical protein MCAP_0728	-
M1601	Insertion	863566	863567	NC_007633.1	854265	854265	T	+	Intergenic	ref|NC_007633.1|:854317-855510	aminotransferase, classes I and II, putative	52
M1601	Deletion	862435	862435	NC_007633.1	853136	853137	A	+	Intergenic	ref|NC_007633.1|:c853087-851627	ABC transporter, substrate-binding protein	49
M1601	Insertion	864592	864593	NC_007633.1	855290	855290	T	+	IN	ref|NC_007633.1|:854317-855510	aminotransferase, classes I and II, putative	-
M1601	Insertion	865247	865248	NC_007633.1	855945	855945	A	+	Intergenic	ref|NC_007633.1|:c857209-855962	hypothetical protein MCAP_0735	17
M1601	Insertion	871725	871726	NC_007633.1	862384	862384	T	+	IN	ref|NC_007633.1|:861836-862984	hypothetical protein MCAP_0739	-
M1601	Insertion	871951	871952	NC_007633.1	862609	862609	A	+	IN	ref|NC_007633.1|:861836-862984	hypothetical protein MCAP_0739	-
M1601	Insertion	872367	872368	NC_007633.1	863024	863024	T	+	Intergenic	ref|NC_007633.1|:861836-862984	hypothetical protein MCAP_0739	40
M1601	Deletion	871093	871093	NC_007633.1	861736	861738	TG	+	Intergenic	ref|NC_007633.1|:c861696-860356	hypothetical protein MCAP_0738	40
M1601	Deletion	871227	871227	NC_007633.1	861872	861873	C	+	IN	ref|NC_007633.1|:861836-862984	hypothetical protein MCAP_0739	-
M1601	Deletion	875139	875139	NC_007633.1	865796	865797	A	+	IN	ref|NC_007633.1|:865701-866537	HAD family hydrolase	-
M1601	Insertion	885623	885624	NC_007633.1	876325	876325	A	+	Intergenic	ref|NC_007633.1|:876647-878050	magnesium transporter	322
M1601	Deletion	885341	885341	NC_007633.1	876043	876044	A	+	Intergenic	ref|NC_007633.1|:c875980-873824	putative lipoprotein	63
M1601	Insertion	888152	888154	NC_007633.1	878859	878859	TT	+	Intergenic	ref|NC_007633.1|:878052-878714	tRNA (guanine-N(7)-)-methyltransferase	145
M1601	Insertion	888839	888840	NC_007633.1	879545	879545	T	+	IN	ref|NC_007633.1|:c879680-879090	hypothetical protein MCAP_0762	-
M1601	Insertion	889058	889059	NC_007633.1	879763	879763	A	+	Intergenic	ref|NC_007633.1|:c880520-879834	hypothetical protein MCAP_0763	71
M1601	Deletion	888131	888131	NC_007633.1	878838	878839	A	+	Intergenic	ref|NC_007633.1|:878052-878714	tRNA (guanine-N(7)-)-methyltransferase	124
M1601	Deletion	888339	888339	NC_007633.1	879045	879046	A	+	Intergenic	ref|NC_007633.1|:c879680-879090	hypothetical protein MCAP_0762	45
M1601	Insertion	890291	890293	NC_007633.1	880923	880923	AA	+	IN	ref|NC_007633.1|:c880977-880855	hypothetical protein MCAP_0764	-
M1601	Insertion	895401	895402	NC_007633.1	884604	884604	A	+	Intergenic	ref|NC_007633.1|:c885529-884729	TatD family deoxyribonuclease	125
M1601	Deletion	895349	895349	NC_007633.1	884552	884553	A	+	Intergenic	ref|NC_007633.1|:c884444-883146	adenylosuccinate synthetase	108
M1601	Deletion	913485	913485	NC_007633.1	902719	902720	T	+	Intergenic	ref|NC_007633.1|:901773-902702	hypothetical protein MCAP_0781	17
M1601	Deletion	913555	913555	NC_007633.1	902790	902793	AAT	+	Intergenic	ref|NC_007633.1|:901773-902702	hypothetical protein MCAP_0781	88
M1601	Deletion	913618	913618	NC_007633.1	902856	902857	T	+	Intergenic	ref|NC_007633.1|:901773-902702	hypothetical protein MCAP_0781	154
M1601	Insertion	914997	914998	NC_007633.1	904079	904079	A	+	IN	ref|NC_007633.1|:c904158-903025	putative lipoprotein	-
M1601	Insertion	915097	915098	NC_007633.1	904178	904178	A	+	Intergenic	ref|NC_007633.1|:c904158-903025	putative lipoprotein	20
M1601	Insertion	917176	917177	NC_007633.1	906325	906325	A	+	IN	ref|NC_007633.1|:c906833-906114	hypothetical protein MCAP_0785	-
M1601	Insertion	917579	917580	NC_007633.1	906728	906728	T	+	IN	ref|NC_007633.1|:c906833-906114	hypothetical protein MCAP_0785	-
M1601	Deletion	916004	916004	NC_007633.1	905073	905074	T	+	IN	ref|NC_007633.1|:c905842-904220	PTS system, IIBC component, putative	-
M1601	Insertion	920977	920978	NC_007633.1	912666	912666	A	+	IN	ref|NC_007633.1|:911127-912845	hypothetical protein MCAP_0790	-
M1601	Deletion	921158	921158	NC_007633.1	912847	912848	A	+	Intergenic	ref|NC_007633.1|:911127-912845	hypothetical protein MCAP_0790	2
M1601	Deletion	921785	921785	NC_007633.1	913475	913476	A	+	IN	ref|NC_007633.1|:c913699-912884	hypothetical protein MCAP_0791	-
M1601	Deletion	922094	922094	NC_007633.1	913785	913786	A	+	Intergenic	ref|NC_007633.1|:c913699-912884	hypothetical protein MCAP_0791	86
M1601	Insertion	924756	924757	NC_007633.1	916448	916448	T	+	Intergenic	ref|NC_007633.1|:c917509-916628	hypothetical protein MCAP_0794	180
M1601	Insertion	924925	924927	NC_007633.1	916622	916622	TA	+	Intergenic	ref|NC_007633.1|:c917509-916628	hypothetical protein MCAP_0794	6
M1601	Deletion	924217	924217	NC_007633.1	915909	915910	A	+	Intergenic	ref|NC_007633.1|:913892-915823	DNA topoisomerase I	86
M1601	Insertion	926624	926627	NC_007633.1	918304	918304	TTT	+	IN;IN	ref|NC_007633.1|:c918311-917496;ref|NC_007633.1|:c919653-918301	hypothetical protein MCAP_0795;putative lipoprotein	-
M1601	Insertion	928859	928865	NC_007633.1	920536	920536	TTACTA	+	IN	ref|NC_007633.1|:c922202-920337	ABC transporter, permease protein, putative	-
M1601	Insertion	933353	933354	NC_007633.1	925019	925019	T	+	Intergenic	ref|NC_007633.1|:c925010-924057	putative lipoprotein	9
M1601	Insertion	934715	934716	NC_007633.1	926365	926365	G	+	IN	ref|NC_007633.1|:c926867-925029	hypothetical protein MCAP_0802	-
M1601	Deletion	937129	937129	NC_007633.1	928779	928780	A	+	Intergenic	ref|NC_007633.1|:c929499-928810	zinc metalloprotease, putative	31
M1601	Insertion	939548	939549	NC_007633.1	931214	931214	A	+	IN	ref|NC_007633.1|:c931533-930838	16S rRNA methyltransferase GidB	-
M1601	Deletion	939235	939235	NC_007633.1	930900	930901	T	+	IN	ref|NC_007633.1|:c931533-930838	16S rRNA methyltransferase GidB	-
M1601	Deletion	939406	939406	NC_007633.1	931072	931073	A	+	IN	ref|NC_007633.1|:c931533-930838	16S rRNA methyltransferase GidB	-
M1601	Insertion	940833	940839	NC_007633.1	932499	932499	TTTTTC	+	Intergenic	ref|NC_007633.1|:c932129-931533	CDP-diacylglycerol--glycerol-3-phosphate 3-phosphatidyltransferase	370
M1601	Insertion	941106	941107	NC_007633.1	932766	932766	T	+	Intergenic	ref|NC_007633.1|:c932129-931533	CDP-diacylglycerol--glycerol-3-phosphate 3-phosphatidyltransferase	637
M1601	Deletion	940497	940497	NC_007633.1	932163	932164	A	+	Intergenic	ref|NC_007633.1|:c932129-931533	CDP-diacylglycerol--glycerol-3-phosphate 3-phosphatidyltransferase	34
M1601	Deletion	942248	942248	NC_007633.1	933908	933909	A	+	Intergenic	ref|NC_007633.1|:c934603-933920	hypothetical protein MCAP_0810	12
M1601	Deletion	945995	945995	NC_007633.1	937656	937657	A	+	IN	ref|NC_007633.1|:c938910-936175	magnesium-transporting ATPase E1-E2 family protein	-
M1601	Insertion	946833	946834	NC_007633.1	938495	938495	A	+	IN	ref|NC_007633.1|:c938910-936175	magnesium-transporting ATPase E1-E2 family protein	-
M1601	Insertion	947598	947599	NC_007633.1	939259	939259	T	+	IN	ref|NC_007633.1|:c939544-938918	DNA-binding protein HU	-
M1601	Deletion	948480	948480	NC_007633.1	940321	940322	T	+	Intergenic	ref|NC_007633.1|:c941860-940433	transporter protein, putative	112
M1601	Insertion	951877	951878	NC_007633.1	943700	943700	C	+	Intergenic	ref|NC_007633.1|:c943695-942121	hypothetical protein MCAP_0815	5
M1601	Insertion	952084	952085	NC_007633.1	943911	943911	A	+	IN	ref|NC_007633.1|:c944483-943860	hypothetical protein MCAP_0816	-
M1601	Deletion	951965	951965	NC_007633.1	943788	943789	T	+	Intergenic	ref|NC_007633.1|:c944483-943860	hypothetical protein MCAP_0816	72
M1601	Deletion	952022	952022	NC_007633.1	943846	943850	AAAT	+	Intergenic	ref|NC_007633.1|:c944483-943860	hypothetical protein MCAP_0816	11
M1601	Deletion	952225	952225	NC_007633.1	944052	944053	T	+	IN	ref|NC_007633.1|:c944483-943860	hypothetical protein MCAP_0816	-
M1601	Deletion	953736	953736	NC_007633.1	945562	945563	T	+	Intergenic	ref|NC_007633.1|:c945520-944540	asparagine synthetase AsnA	42
M1601	Deletion	954001	954001	NC_007633.1	945828	945829	A	+	Intergenic	ref|NC_007633.1|:945932-946177	30S ribosomal protein S20	104
M1601	Insertion	956243	956245	NC_007633.1	948070	948070	TA	+	Intergenic	ref|NC_007633.1|:948123-949082	putative DNA-binding/iron metalloprotein/AP endonuclease	53
M1601	Insertion	960701	960703	NC_007633.1	952527	952527	TA	+	Intergenic	ref|NC_007633.1|:951095-952459	asparaginyl-tRNA synthetase	68
M1601	Deletion	958393	958393	NC_007633.1	950219	950220	T	+	IN	ref|NC_007633.1|:949106-950236	hypothetical protein MCAP_0822	-
M1601	Deletion	960791	960791	NC_007633.1	952616	952617	C	+	Intergenic	ref|NC_007633.1|:952728-954092	phosphonate ABC transporter, phosphonate-binding protein, putative	112
M1601	Insertion	964087	964088	NC_007633.1	955918	955918	A	+	IN	ref|NC_007633.1|:954862-957597	alkylphosphonate ABC transporter, permease protein	-
M1601	Deletion	962507	962507	NC_007633.1	954336	954337	A	+	IN	ref|NC_007633.1|:954106-954858	phosphonate ABC transporter, ATP-binding protein	-
M1601	Deletion	963957	963957	NC_007633.1	955788	955789	G	+	IN	ref|NC_007633.1|:954862-957597	alkylphosphonate ABC transporter, permease protein	-
M1601	Deletion	964335	964335	NC_007633.1	956166	956168	AA	+	IN	ref|NC_007633.1|:954862-957597	alkylphosphonate ABC transporter, permease protein	-
M1601	Deletion	965544	965544	NC_007633.1	957377	957378	A	+	IN	ref|NC_007633.1|:954862-957597	alkylphosphonate ABC transporter, permease protein	-
M1601	Insertion	967895	967896	NC_007633.1	959738	959738	A	+	Intergenic	ref|NC_007633.1|:c959688-957622	metallo-beta-lactamase superfamily protein, putative	50
M1601	Insertion	967964	967965	NC_007633.1	959806	959806	T	+	Intergenic	ref|NC_007633.1|:c959688-957622	metallo-beta-lactamase superfamily protein, putative	118
M1601	Insertion	973197	973198	NC_007633.1	965035	965035	A	+	Intergenic	ref|NC_007633.1|:965268-966110	HAD superfamily hydrolase	233
M1601	Deletion	974606	974606	NC_007633.1	966444	966446	TT	+	Intergenic	ref|NC_007633.1|:966122-966430	thioredoxin	14
M1601	Insertion	981236	981237	NC_007633.1	973084	973084	G	+	IN	ref|NC_007633.1|:972758-974992	putative lipoprotein	-
M1601	Insertion	981308	981309	NC_007633.1	973155	973155	T	+	IN	ref|NC_007633.1|:972758-974992	putative lipoprotein	-
M1601	Deletion	980822	980822	NC_007633.1	972667	972668	T	+	Intergenic	ref|NC_007633.1|:c972588-972298	hypothetical protein MCAP_0842	79
M1601	Deletion	981089	981089	NC_007633.1	972935	972938	AAT	+	IN	ref|NC_007633.1|:972758-974992	putative lipoprotein	-
M1601	Deletion	981883	981883	NC_007633.1	973730	973731	A	+	IN	ref|NC_007633.1|:972758-974992	putative lipoprotein	-
M1601	Insertion	982358	982359	NC_007633.1	974207	974207	A	+	IN	ref|NC_007633.1|:972758-974992	putative lipoprotein	-
M1601	Insertion	984949	984950	NC_007633.1	976798	976798	A	+	Intergenic	ref|NC_007633.1|:c976778-975036	PTS system glucose-specific IIBC component	20
M1601	Deletion	982121	982121	NC_007633.1	973969	973971	AG	+	IN	ref|NC_007633.1|:972758-974992	putative lipoprotein	-
M1601	Insertion	987918	987919	NC_007633.1	979780	979780	A	+	Intergenic	ref|NC_007633.1|:977485-979575	putative lipoprotein	205
M1601	Insertion	988200	988201	NC_007633.1	980062	980062	T	+	Intergenic	ref|NC_007633.1|:980325-981230	hypothetical protein MCAP_0847	263
M1601	Deletion	988080	988080	NC_007633.1	979942	979943	A	+	Intergenic	ref|NC_007633.1|:977485-979575	putative lipoprotein	367
M1601	Deletion	988356	988356	NC_007633.1	980219	980220	A	+	Intergenic	ref|NC_007633.1|:980325-981230	hypothetical protein MCAP_0847	106
M1601	Insertion	991849	991850	NC_007633.1	983728	983728	T	+	Intergenic	ref|NC_007633.1|:c983662-982682	hypothetical protein MCAP_0850	66
M1601	Insertion	992200	992201	NC_007633.1	984078	984078	A	+	IN	ref|NC_007633.1|:983814-984512	fructose operon transcriptional regulator	-
M1601	Insertion	992310	992311	NC_007633.1	984187	984187	T	+	IN	ref|NC_007633.1|:983814-984512	fructose operon transcriptional regulator	-
M1601	Deletion	989630	989630	NC_007633.1	981509	981510	A	+	IN	ref|NC_007633.1|:981284-981748	transposase IS1296EH (ORFA), putative	-
M1601	Insertion	993609	993610	NC_007633.1	985485	985485	T	+	IN	ref|NC_007633.1|:985450-987486	PTS system, fructose-specific family, IIABC components	-
M1601	Insertion	995910	995911	NC_007633.1	987785	987785	A	+	Intergenic	ref|NC_007633.1|:985450-987486	PTS system, fructose-specific family, IIABC components	299
M1601	Insertion	996033	996036	NC_007633.1	987907	987907	AAA	+	Intergenic	ref|NC_007633.1|:988122-988697	hypothetical protein MCAP_0854	215
M1601	Insertion	996932	996933	NC_007633.1	988806	988806	A	+	Intergenic	ref|NC_007633.1|:988866-989453	hypothetical protein MCAP_0855	60
M1601	Insertion	997761	997764	NC_007633.1	989635	989635	TTA	+	Intergenic	ref|NC_007633.1|:c991688-989799	tRNA uridine 5-carboxymethylaminomethyl modification enzyme GidA	164
M1601	Deletion	996127	996127	NC_007633.1	987999	988000	G	+	Intergenic	ref|NC_007633.1|:988122-988697	hypothetical protein MCAP_0854	123
M1601	Deletion	996170	996170	NC_007633.1	988043	988044	A	+	Intergenic	ref|NC_007633.1|:988122-988697	hypothetical protein MCAP_0854	79
M1601	Deletion	996859	996859	NC_007633.1	988731	988734	ATA	+	Intergenic	ref|NC_007633.1|:988122-988697	hypothetical protein MCAP_0854	34
M1601	Deletion	996973	996973	NC_007633.1	988847	988848	T	+	Intergenic	ref|NC_007633.1|:988866-989453	hypothetical protein MCAP_0855	19
M1601	Insertion	1003761	1003762	NC_007633.1	995633	995633	G	+	Intergenic	ref|NC_007633.1|:c997977-995719	hypothetical protein MCAP_0860	86
M1601	Insertion	1005191	1005192	NC_007633.1	997063	997063	T	+	IN	ref|NC_007633.1|:c997977-995719	hypothetical protein MCAP_0860	-
M1601	Insertion	1006185	1006186	NC_007633.1	998056	998056	T	+	IN	ref|NC_007633.1|:c1000248-997987	hypothetical protein MCAP_0861	-
M1601	Insertion	1007326	1007328	NC_007633.1	999198	999198	TT	+	IN	ref|NC_007633.1|:c1000248-997987	hypothetical protein MCAP_0861	-
M1601	Deletion	1007014	1007014	NC_007633.1	998885	998886	A	+	IN	ref|NC_007633.1|:c1000248-997987	hypothetical protein MCAP_0861	-
M1601	Deletion	1007270	1007270	NC_007633.1	999142	999143	T	+	IN	ref|NC_007633.1|:c1000248-997987	hypothetical protein MCAP_0861	-
M1601	Insertion	1013288	1013289	NC_007633.1	1005196	1005196	A	+	Intergenic	ref|NC_007633.1|:c1006399-1005242	hypothetical protein MCAP_0865	46
M1601	Insertion	1013928	1013930	NC_007633.1	1005850	1005850	AC	+	IN	ref|NC_007633.1|:c1006399-1005242	hypothetical protein MCAP_0865	-
M1601	Insertion	1016099	1016100	NC_007633.1	1008021	1008021	A	+	Intergenic	ref|NC_007633.1|:c1009216-1008050	putative inner membrane protein translocase component YidC	29
M1601	Deletion	1008187	1008187	NC_007633.1	1000058	1000059	A	+	IN	ref|NC_007633.1|:c1000248-997987	hypothetical protein MCAP_0861	-
M1601	Deletion	1008594	1008594	NC_007633.1	1000480	1000481	A	+	Intergenic	ref|NC_007633.1|:c1002772-1000520	hypothetical protein MCAP_0862	40
M1601	Deletion	1009082	1009082	NC_007633.1	1000983	1000984	T	+	IN	ref|NC_007633.1|:c1002772-1000520	hypothetical protein MCAP_0862	-
M1601	Deletion	1011653	1011653	NC_007633.1	1003555	1003556	C	+	IN	ref|NC_007633.1|:c1003617-1002796	hypothetical protein MCAP_0863	-
M1601	Deletion	1011725	1011725	NC_007633.1	1003628	1003629	T	+	IN	ref|NC_007633.1|:c1005037-1003625	hypothetical protein MCAP_0864	-
M1601	Deletion	1012763	1012763	NC_007633.1	1004670	1004671	G	+	IN	ref|NC_007633.1|:c1005037-1003625	hypothetical protein MCAP_0864	-
M1601	Deletion	1013188	1013188	NC_007633.1	1005096	1005097	A	+	Intergenic	ref|NC_007633.1|:c1005037-1003625	hypothetical protein MCAP_0864	59
M1601	Deletion	1013314	1013314	NC_007633.1	1005222	1005223	A	+	Intergenic	ref|NC_007633.1|:c1006399-1005242	hypothetical protein MCAP_0865	20
M1601	Deletion	1013541	1013541	NC_007633.1	1005463	1005464	A	+	IN	ref|NC_007633.1|:c1006399-1005242	hypothetical protein MCAP_0865	-
M1601	Deletion	1014445	1014445	NC_007633.1	1006366	1006367	T	+	IN	ref|NC_007633.1|:c1006399-1005242	hypothetical protein MCAP_0865	-
